# Supplementary material for: Implementation of the hybrid course on basic wheelchair service provision for Colombian wheelchair service providers
Source: PLoS One. 2018 Oct 4;13(10):e0204769. doi: 10.1371/journal.pone.0204769 (PMC6172015; doi:10.1371/journal.pone.0204769)
Supplement: S3 File — (XLSX) [file pone.0204769.s003.xlsx]

## Sheet: Dataset_pre_posttest
id1	id	arm	Demographics																					Test scores							Pretest														Postest
			age	gender	years_experience_ wheelchair services	previous_wheelchair trainings	highest educ	last year of formal educational training	employment status	setting currently work	Set_hosp	Set_aca	Set_Out	Set_InP	Mot_prof	Mot_per	Mot_aca	hours direct services wheeled mobility	Serv_child	Serv_adoles	Serv_adult	Serv_older	member of any professional organizations	pre	pre_%	post	post_%	dif	pass pre	pass post	Assess	A_%	Prescrip	P_%	Fitting	F_%	Produc	P_%	Training	T_%	Process	Pro_%	Follow	F_%	Assess	A_%	Prescrip	P_%	Fitting
1	COLH_0001	1	35	1	0	0	0	1	1	hospital	1	0	0	0	1	0	0	0	1	1	1	1	0	44	0.586667	54	0.72	10	0	1	15	0.789474	5	0.416667	3	0.3	1	0.2	12	0.8	3	0.3	3	0.75	19	1	10	0.833333	3
2	COLH_0002	1	28	1	0	0	2	1	1	academic	0	1	0	0	1	0	0	0	0	0	1	0	1	61	0.813333	68	0.906667	7	1	1	16	0.842105	9	0.75	6	0.6	5	1	10	0.666667	9	0.9	4	1	18	0.947368	10	0.833333	6
3	COLH_0003	1	46	1	0	1	1	1	1	outpatient	0	0	1	0	1	0	0	2	1	1	1	0	1	34	0.453333	39	0.52	5	0	0	14	0.736842	6	0.5	2	0.2	0	0	6	0.4	2	0.2	2	0.5	15	0.789474	11	0.916667	0
4	COLH_0004	1	27	1	0	0	0	1	1	hospital	1	0	0	0	1	1	0	2	1	0	1	1	1	52	0.693333	66	0.88	14	0	1	14	0.736842	11	0.916667	4	0.4	2	0.4	10	0.666667	5	0.5	4	1	19	1	10	0.833333	7
5	COLH_0005	1	28	0	0	1	0	2	1	academic, hospital, outpatient	1	1	1	0	1	0	0	0	1	1	1	1	1	62	0.826667	57	0.76	-5	1	1	17	0.894737	10	0.833333	7	0.7	3	0.6	10	0.666667	10	1	3	0.75	17	0.894737	9	0.75	4
6	COLH_0006	1	53	1	2	0	1	2	1	outpatient	0	0	1	0	1	0	0	1	1	1	1	1	1	49	0.653333	52	0.693333	3	0	0	15	0.789474	9	0.75	4	0.4	2	0.4	5	0.333333	9	0.9	3	0.75	14	0.736842	8	0.666667	4
7	COLH_0007	1	43	0	1	0	0	2	1	in-patient	0	0	0	1	1	0	0	1	0	0	1	0	0	50	0.666667	56	0.746667	6	0	1	13	0.684211	7	0.583333	4	0.4	4	0.8	10	0.666667	7	0.7	3	0.75	14	0.736842	11	0.916667	3
8	COLH_0008	1	52	1	2	0	2	2	1	hospital	1	0	0	0	1	1	0	2	1	1	1	1	0	49	0.653333	54	0.72	5	0	1	9	0.473684	7	0.583333	5	0.5	3	0.6	12	0.8	9	0.9	2	0.5	14	0.736842	7	0.583333	3
9	COLH_0009	1	45	1	0	1	0	1	0	outpatient	0	0	1	0	1	1	0	1	1	1	1	1	1	40	0.533333	46	0.613333	6	0	0	12	0.631579	6	0.5	3	0.3	3	0.6	8	0.533333	4	0.4	2	0.5	16	0.842105	6	0.5	5
10	COLH_0010	1	26	1	0	1	0	1	1	academic, outpatient	0	1	1	0	0	0	1	1	0	0	1	1	1	47	0.626667	51	0.68	4	0	0	14	0.736842	6	0.5	3	0.3	3	0.6	7	0.466667	9	0.9	3	0.75	17	0.894737	5	0.416667	3
11	COLH_0011	1	26	0	0	0	1	1	0	academic, outpatient, in-home	0	1	1	1	1	1	1	1	1	1	1	1	1	58	0.773333	62	0.826667	4	1	1	15	0.789474	9	0.75	6	0.6	2	0.4	12	0.8	9	0.9	3	0.75	18	0.947368	11	0.916667	5
12	COLH_0012	1	49	0	2	1	0	0	1	outpatient, in-patient	0	0	1	1	0	1	0	1	0	0	1	0	1	51	0.68	55	0.733333	4	0	1	14	0.736842	10	0.833333	2	0.2	5	1	9	0.6	7	0.7	2	0.5	15	0.789474	8	0.666667	6
13	COLH_0013	1	31	1	0	0	1	0	1	academic	0	1	0	0	1	1	0	0	0	0	1	1	1	55	0.733333	64	0.853333	9	1	1	15	0.789474	8	0.666667	5	0.5	3	0.6	10	0.666667	9	0.9	3	0.75	19	1	10	0.833333	5
14	COLH_0014	1	37	1	0	0	0	1	1	outpatient	0	0	1	0	0	0	1	1	0	0	1	0	1	39	0.52	54	0.72	15	0	1	10	0.526316	6	0.5	6	0.6	1	0.2	7	0.466667	5	0.5	2	0.5	13	0.684211	10	0.833333	3
15	COLH_0015	1	26	0	0	1	1	1	0	outpatient	0	0	1	0	1	1	1	1	1	1	1	0	0	60	0.8	64	0.853333	4	1	1	16	0.842105	9	0.75	4	0.4	5	1	12	0.8	10	1	2	0.5	17	0.894737	11	0.916667	6
																														Total	209	0.733333	118	0.655556	64	0.426667	42	0.56	140	0.622222	107	0.713333	41	0.683333	245	0.859649	137	0.761111	63
[truncated: 9 more columns]

## Sheet: Survey_satisfaction
		Frequencies, N= 15										Percentages
		Neither agree nor disagree	Disagree	Strongly disagree	Agree	Strongly agree		Domain	Question	Strongly disagree	Disagree	Neither agree nor disagree	Agree	Strongly agree
Interaction	1. E-learning sessions keep me alert and focused.	0	0	0	6	9		Interaction	1. E-learning sessions keep me alert and focused.	0	0	0	0.4	0.6
	2. The combination of e-learning sessions and in-person training keep me alert and focused.	0	0	0	2	13			2. The combination of e-learning sessions and in-person training keep me alert and focused.	0	0	0	0.133333	0.866667
	3. I am satisfied with the quality of interaction between all involved parties (instructor and participants).	0	0	0	0	15			3. I am satisfied with the quality of interaction between all involved parties (instructor and participants).	0	0	0	0	1
	4. I am satisfied with the way I interacted with other students.	0	0	0	1	14			4. I am satisfied with the way I interacted with other students.	0	0	0	0.0666667	0.933333
	5. I am satisfied with my participation in the class.	0	0	0	1	14			5. I am satisfied with my participation in the class.	0	0	0	0.0666667	0.933333
Instructor	6. In the e-learning format, the instructor(s) was supportive and responsive to my questions.	0	0	0	0	15		Instructor	6. In the e-learning format, the instructor(s) was supportive and responsive to my questions.	0	0	0	0	1
	7. In the in-person format, the instructor(s) was supportive and responsive to my questions.	0	0	0	0	15			7. In the in-person format, the instructor(s) was supportive and responsive to my questions.	0	0	0	0	1
	8. I was satisfied with the accessibility and availability of the instructor(s).	0	0	0	0	15			8. I was satisfied with the accessibility and availability of the instructor(s).	0	0	0	0	1
	9. I continuously received feedback throughout this course.	0	0	0	0	15			9. I continuously received feedback throughout this course.	0	0	0	0	1
Instruction methodology	10. The use of e- learning technology in this course encourages me to learn independently.	0	0	0	3	12		Instruction methodology	10. The use of e- learning technology in this course encourages me to learn independently.	0	0	0	0.2	0.8
	11. The use of hands-on activities in this course encourages me to learn independently.	0	0	0	1	14			11. The use of hands-on activities in this course encourages me to learn independently.	0	0	0	0.0666667	0.933333
	12. After this course, my understanding of wheelchair service provision has improved.	0	0	0	0	15			12. After this course, my understanding of wheelchair service provision has improved.	0	0	0	0	1
	13. I am satisfied with the level of effort this course required.	0	0	0	1	14			13. I am satisfied with the level of effort this course required.	0	0	0	0.0666667	0.933333
	14. I am satisfied with my performance in this course.	0	0	0	3	12			14. I am satisfied with my performance in this course.	0	0	0	0.2	0.8
	15. I believe I will receive a passing score on the ISWP Basic Test after completing the training.	0	0	0	5	10			15. I believe I will receive a passing score on the ISWP Basic Test after completing the training.	0	0	0	0.333333	0.666667
	16. I am satisfied with how I will be able to apply what I have learned in this course.	0	0	0	1	14			16. I am satisfied with how I will be able to apply what I have learned in this course.	0	0	0	0.0666667	0.933333
	17. I am willing to take another course that is part online and part in-person.	0	0	0	0	15			17. I am willing to take another course that is part online and part in-person.	0	0	0	0	1
	18. I enjoyed this course.	0	0	0	0	15			18. I enjoyed this course.	0	0	0	0	1
	19. I enjoyed working independently in the e-learning portion.	0	0	0	2	13			19. I enjoyed working independently in the e-learning portion.	0	0	0	0.133333	0.866667
	20. I enjoyed working collaboratively in the in-person portion.	0	0	-1	0	14			20. I enjoyed working collaboratively in the in-person portion.	0.0666667	0	0	0	0.933333
Content	21. The goals of this course were clearly stated at the beginning of the course.	0	0	0	1	14		Content	21. The goals of this course were clearly stated at the beginning of the course.	0	0	0	0.0666667	0.933333
	22. My expectations for this course were met.	0	0	0	1	14			22. My expectations for this course were met.	0	0	0	0.0666667	0.933333
	23. In my opinion, the objectives of this course have been accomplished.	0	0	0	1	14			23. In my opinion, the objectives of this course have been accomplished.	0	0	0	0.0666667	0.933333
	24. The WHO WSTP Reference Manual supported the learning outcomes for the course.	0	0	0	2	13			24. The WHO WSTP Reference Manual supported the learning outcomes for the course.	0	0	0	0.133333	0.866667
	25. Other reading materials assigned were relevant to the course objective.	0	0	0	2	13			25. Other reading materials assigned were relevant to the course objective.	0	0	0	0.133333	0.866667
	26. Overall, the content of the videos was relevant to the learning outcomes of the course.	0	0	0	2	13			26. Overall, the content of the videos was relevant to the learning outcomes of the course.	0	0	0	0.133333	0.866667
	27. Overall, the online activities were relevant to the learning outcomes of the course.	-1	0	0	1	13			27. Overall, the online activities were relevant to the learning outcomes of the course.	0	0	0.0666667	0.0666667	0.866667
	28. Overall, the in-person activities were relevant to the learning outcomes of the course.	0	0	0	0	15			28. Overall, the in-person activities were relevant to the learning outcomes of the course.	0	0	0	0	1
	29. I am satisfied with this course and will recommend it to others.	0	0	0	0	15			29. I am satisfied with this course and will recommend it to others.	0	0	0	0	1
	30. The portion of time I spent doing online activities and time I spent in-person was appropriate.	-1	0	0	3	11			30. The portion of time I spent doing online activities and time I spent in-person was appropriate	0	0	0.0666667	0.2	0.733333
	31. The portion of time I spent doing online activities was appropriate.	-2	0	0	1	12			31. The portion of time I spent doing online activities was appropriate	0	0	0.133333	0.0666667	0.8
	32. The portion of time I spent in-person training was appropriate.	-1	-1	0	2	11			32. The portion of time I spent in-person training was appropriate	0	0.0666667	0.0666667	0.133333	0.733333
	33. The material that was selected for the online portion was appropriate.	0	0	0	2	13			33. The material that was selected for the online portion was appropriate.	0	0	0	0.133333	0.866667
	34. The material that was selected for the in-person portion was appropriate.	0	0	0	1	14			34. The material that was selected for the in-person portion was appropriate.	0	0	0	0.0666667	0.933333
Techonology	35. Course content shown or displayed on the screen was clear in the e-learning portion.	0	0	0	6	9		Techonology	35. Course content shown or displayed on the screen was clear in the e-learning portion.	0	0	0	0.4	0.6
	36. The video image was clear and comprehensive in the e-learning portion.	-1	0	0	2	12			36. The video image was clear and comprehensive in the e-learning portion	0	0	0.0666667	0.133333	0.8
	37. Overall, the e-learning ran smoothly with few technical difficulties.	0	0	0	4	11			37. Overall, the e-learning ran smoothly with few technical difficulties.	0	0	0	0.266667	0.733333
	38. Technical problems were not frequent in the e-learning portion.	0	0	0	10	5			38. Technical problems were not frequent in the e-learning portion.	0	0	0	0.666667	0.333333
	39. Technical problems in the e-learning portion do not affect my understanding of the course.	0	0	0	3	12			39. Technical problems in the e-learning portion do not affect my understanding of the course.	0	0	0	0.2	0.8
	40. The e-learning methodology is reliable.	0	0	0	5	10			40. The e-learning methodology is reliable.	0	0	0	0.333333	0.666667

## Sheet: Codes
CODES
Arm
Hybrid Course	1
Gender
Male	0
Female	1
years_experience_ wheelchair services
less than 3	0
from 4-7	1
more 8	2
previous wheelcahir training
No	0
Yes	1
Highest education
high school, some college, associate degree "< than college"	0
bachelors	1
masters, PhD	2
Last year of formal education
still attending	0
less than 4 years	1
more than 4 years	2
Employment Satus
Half time	0	20 hours per week
Full time	1	40 hours per week
Member of an organization
No	0
Yes	1
Hours direct Wcservices
less 3 hrs	0
3-20 hrs.	1
More than 20 hrs.	2
Setting
Hospital	Set_hosp	No	0
Academic	Set_aca	Yes	1
Outpatient	Set_Out
In-patient	Set_InP
Motivation
professional growth	Mot_prof	No	0
personal growth	Mot_per	Yes	1
required by academic program	Mot_aca
Age group served
early childhood	Serv_child	No	0
adolescents	Serv_adoles	Yes	1
adults	Serv_adult
older adults	Serv_older
past test
No	0
Yes	1
